# Supplementary material for: Humidity Effects on Domain Structure and Polarization Switching of Pb(Zn1/3Nb2/3)O3-x%PbTiO3 (PZN-x%PT) Single Crystals
Source: Materials (Basel). 2021 May 9;14(9):2447. doi: 10.3390/ma14092447 (PMC8125925; doi:10.3390/ma14092447)
Supplement: Supplementary file 1 [file materials-14-02447-s001.zip]

Archive with 1 entries (1 files):
- materials-1206612-supplementary.pdf
